# Supplementary material for: Evaluation of compartmentalization systems to study microbial interactions
Source: Sci Rep. 2025 Dec 18;16:2713. doi: 10.1038/s41598-025-32560-3 (PMC12824151; doi:10.1038/s41598-025-32560-3)
Supplement: Supplementary file 2 — Supplementary Information 2. [file 41598_2025_32560_MOESM2_ESM.xlsx]

## Sheet: Tabla1 (2)
Combinada
97,57 ± 9,86
109,1 ± 57,92
102,02 ± 3,67
101,93 ± 4,34
102,52 ± 3,5
102,98 ± 3,64
101,91 ± 8,01
82,82 ± 8,97
76,14 ± 10,66
100,83 ± 11,51
95,33 ± 6,35
80,72 ± 27,35
85,86 ± 6,78
91,88 ± 31,37
41,56 ± 13,1
12,13 ± 2,15
3,19 ± 0,73
4,13 ± 1,03
13,08 ± 3,33
98,97 ± 23,14
72,98 ± 8,5
103,34 ± 19,3
78,64 ± 10,22
66,87 ± 5,55
105,75 ± 18,23
80,78 ± 21,31
84,02 ± 12,35
84,52 ± 1,68
141,84 ± 12,44
218,66 ± 67,94
159,36 ± 60,9
94,53 ± 14,67
90,38 ± 10,04

## Sheet: Tabla3 (2)
Combinada
93,23 ± 7,92
87,87 ± 13,19
109,41 ± 20,73
97,85 ± 3,41
96,66 ± 3,94
98,12 ± 2,28
94,84 ± 0,08
102,31 ± 0,22
103,17 ± 13,08
98,01 ± 1,59
104,18 ± 1,03
103,33 ± 3,58
100,69 ± 2,46
98,52 ± 9,66
94,43 ± 4,23
72,34 ± 8,3
68,03 ± 4,32
85,65 ± 3,15
100,01 ± 12,74
99,68 ± 21,15
92,8 ± 4,14
101,93 ± 2,39
96,99 ± 0,85
87,52 ± 2,4
98,83 ± 10,24
99,47 ± 19,39
95,11 ± 7,23
99,52 ± 2,6
89,04 ± 14,51
75,18 ± 3,88
90,36 ± 54,68
113,15 ± 14,33
97,6 ± 4,2

## Sheet: Sheet1
Table S1. Concentration of volatile compounds in the cell-free compartment expressed as percentage (average±SD) of the content in the inoculated compartment in the final fermentation sample of the dialysis and bioreactor systems.
Volatile compound	Dialysis (%)	Bioreactors (%)
1-Propanol	97.57 ± 9.86	93.23 ± 7.92
1-Butanol	109.1 ± 57.92	87.87 ± 13.19
1-Hexanol	102.02 ± 3.67	109.41 ± 20.73
2-methyl propanol	101.93 ± 4.34	97.85 ± 3.41
2-methyl butanol	102.52 ± 3.5	96.66 ± 3.94
3-methyl butanol	102.98 ± 3.64	98.12 ± 2.28
2-ethyl hexanol	101.91 ± 8.01	94.84 ± 0.08
Phenylethyl alcohol	82.82 ± 8.97	102.31 ± 0.22
Methionol	76.14 ± 10.66	103.17 ± 13.08
Benzyl alcohol	100.83 ± 11.51	98.01 ± 1.59
Ethyl acetate	95.33 ± 6.35	104.18 ± 1.03
Isoamyl acetate	80.72 ± 27.35	103.33 ± 3.58
2-Phenetyl acetate	85.86 ± 6.78	100.69 ± 2.46
Ethyl butanoate	91.88 ± 31.37	98.52 ± 9.66
Ethyl hexanoate	41.56 ± 13.1	94.43 ± 4.23
Ethyl octanoate	12.13 ± 2.15	72.34 ± 8.3
Ethyl decanoate	3.19 ± 0.73	68.03 ± 4.32
Ethyl dodecanoate	4.13 ± 1.03	85.65 ± 3.15
Ethyl hexadecanoate	13.08 ± 3.33	100.01 ± 12.74
Ethyl lactate	98.97 ± 23.14	99.68 ± 21.15
Diethyl succinate	72.98 ± 8.5	92.8 ± 4.14
Ethyl 4-Hydroxybutanoate	103.34 ± 19.3	101.93 ± 2.39
Ethyl 2-hydroxycaproate	78.64 ± 10.22	96.99 ± 0.85
2-Phenylethyl hexanoate	66.87 ± 5.55	87.52 ± 2.4
Isobutiric acid (iC4)	80.78 ± 21.31	99.47 ± 19.39
Isovaleric acid (iC5)	84.02 ± 12.35	95.11 ± 7.23
Hexanoic acid (C6)	84.52 ± 1.68	99.52 ± 2.6
Octanoic acid (C8)	141.84 ± 12.44	89.04 ± 14.51
Nonanoic acid (C9)	218.66 ± 67.94	75.18 ± 3.88
Decanoic acid (C10)	159.36 ± 60.9	90.36 ± 54.68
Benzaldehyde	94.53 ± 14.67	113.15 ± 14.33
Acetaldehyde	90.38 ± 10.04	97.6 ± 4.2
